# Supplementary material for: Psychobiotic Lactobacillus plantarum JYLP-326 relieves anxiety, depression, and insomnia symptoms in test anxious college via modulating the gut microbiota and its metabolism
Source: Front Immunol. 2023 Mar 23;14:1158137. doi: 10.3389/fimmu.2023.1158137 (PMC10077425; doi:10.3389/fimmu.2023.1158137)
Supplement: Supplementary file 3 [file DataSheet_2.zip]

Archive with 20 entries (12 files):
- Raw data/
- Raw data/Figure 2/
- Raw data/Figure 2/PCA analysis_weighted_unifrac_distance.xls
- Raw data/Figure 2/chao1 and shannon.xls
- Raw data/Figure 3/
- Raw data/Figure 3/Relative abundence at the genues level.xls
- Raw data/Figure 3/Relative abundence at the phylum level.xls
- Raw data/Figure 4/
- Raw data/Figure 4/raw data for figure 4c.xls
- Raw data/Figure 5/
- Raw data/Figure 5/KEGG rich factor for Figure 5c.csv
- Raw data/Figure 5/NEG_diff for Figure 5b.xls
- Raw data/Figure 5/POS_diff for Figure 5a.xls
- Raw data/Figure 6/
- Raw data/Figure 6/Raw data for Spearman correlation analysis.csv
- Raw data/Table 1/
- Raw data/Table 1/Raw data for table 1.xlsx
- Raw data/Table 2/
- Raw data/Table 2/Raw data for Table 2.docx
- Raw data/Table 2/Total identified metabolites.xlsx
