# Supplementary material for: Psychobiotic Lactobacillus plantarum JYLP-326 relieves anxiety, depression, and insomnia symptoms in test anxious college via modulating the gut microbiota and its metabolism
Source: Front Immunol. 2023 Mar 23;14:1158137. doi: 10.3389/fimmu.2023.1158137 (PMC10077425; doi:10.3389/fimmu.2023.1158137)
Supplement: Supplementary file 3 [file DataSheet_2.zip › Raw data/Figure 2/PCA analysis_weighted_unifrac_distance.xls]

	HP1	HP2	HP3	HP4	HP5	HP6	HP7	HP8	HP9	HP10	HP11	HP12	HP13	HP14	HP15	HP16	HP17	HP18	HP19	HP20	HP21	HP22	HP23	HP24	HP25	P1	P2	P3	P4	P5	P6	P7	P8	P9	P10	P11	P12	P13	P14	P15	P16	P17	P18	PB1	PB2	PB3	PB4	PB5	PB6
HP1	0	0.492603239	0.151907696	0.804785144	0.775616854	0.899657114	0.958540236	0.982988699	1.007065631	0.875152476	0.838121451	0.828036935	0.797028888	0.759647329	0.807245877	0.935669583	0.873980118	0.227203635	0.342583073	0.742231842	0.105039779	0.233946203	0.835519056	0.903733989	0.922527045	0.353081655	0.819716116	0.868822407	0.361604769	0.819485622	0.909588387	0.836022377	0.814367443	0.788157536	0.213561372	0.852824948	0.778354915	0.260442027	0.788262342	0.915783358	0.785649027	0.791705144	0.770826723	0.291751444	0.932378241	0.826690982	0.89641932	0.818393319	0.809977988
HP2	0.492603239	0	0.427955814	0.543273688	0.560883456	0.558772403	0.600542823	0.63042163	0.705890709	0.535709663	0.744636921	0.689530283	0.638728229	0.528056159	0.690744916	0.833278848	0.71653647	0.394390665	0.23351285	0.384731376	0.442683088	0.375518577	0.478572524	0.538681571	0.812051964	0.30031961	0.648975294	0.59112631	0.246162302	0.445159427	0.5236422	0.488699075	0.467534907	0.433933811	0.373053887	0.482226961	0.429248184	0.327975929	0.591747696	0.541655698	0.42687096	0.404314851	0.516691521	0.257526777	0.795335763	0.466812814	0.573517808	0.705987181	0.58889143
HP3	0.151907696	0.427955814	0	0.72398435	0.680968385	0.812497236	0.910291216	0.904527959	0.99316281	0.830136804	0.825792107	0.790354378	0.715396252	0.725351101	0.775509767	0.912196412	0.864336129	0.21862482	0.282121489	0.661007825	0.196251627	0.217285147	0.77988768	0.818083433	0.905675216	0.268453622	0.754080715	0.830631707	0.275540552	0.735186013	0.819010532	0.743967997	0.784024704	0.707011912	0.218236645	0.771010073	0.747589503	0.259429102	0.783921241	0.82474462	0.722474402	0.707971908	0.735954534	0.237869618	0.926888948	0.770670379	0.881353528	0.791299964	0.722960305
HP4	0.804785144	0.543273688	0.72398435	0	0.323042917	0.368464562	0.570159903	0.575575586	0.628591889	0.456862834	0.37007952	0.319022203	0.239566243	0.417118367	0.393907368	0.732959442	0.596238415	0.71284979	0.597642536	0.320789364	0.761177553	0.695610735	0.474325908	0.509320785	0.692692368	0.583211734	0.320370592	0.259333493	0.51977622	0.354144648	0.447160471	0.436416397	0.486905353	0.429615529	0.729110834	0.347623856	0.439828614	0.691677274	0.499454999	0.514943958	0.429192862	0.356392881	0.252541831	0.607940015	0.698414982	0.328897142	0.491439992	0.577459849	0.221820449
HP5	0.775616854	0.560883456	0.680968385	0.323042917	0	0.376235288	0.633537073	0.632744516	0.695356387	0.534165838	0.510896241	0.453777516	0.361893498	0.45794453	0.366687776	0.633342535	0.509050324	0.672129602	0.641851405	0.327765606	0.755015773	0.654647999	0.50618522	0.454928768	0.582524911	0.492468864	0.399899316	0.489378465	0.530539537	0.406676344	0.424923649	0.382106987	0.511377284	0.384040293	0.678398239	0.392484181	0.461602112	0.641592819	0.4152893	0.496068759	0.470609535	0.379190414	0.390093984	0.613509361	0.592232573	0.416017011	0.506876649	0.506619616	0.286190013
HP6	0.899657114	0.558772403	0.812497236	0.368464562	0.376235288	0	0.331992204	0.324907623	0.408712611	0.325314571	0.591482848	0.536239343	0.442789481	0.548408875	0.557088432	0.827543045	0.68838832	0.818574844	0.634224475	0.316973135	0.858329291	0.799264208	0.312961713	0.256018022	0.785843479	0.602427031	0.532885007	0.427523869	0.610987834	0.186396077	0.179206987	0.288417548	0.376615094	0.238104258	0.81868557	0.164406157	0.368791893	0.781172017	0.590726155	0.266647695	0.274868202	0.314059319	0.436209648	0.704038018	0.794899217	0.240675629	0.338363972	0.712839115	0.363521204
HP7	0.958540236	0.600542823	0.910291216	0.570159903	0.633537073	0.331992204	0	0.15053238	0.246360198	0.372978133	0.734240002	0.686566158	0.657169131	0.610095632	0.734315986	0.868512819	0.729967219	0.869585451	0.692817104	0.437418969	0.915840295	0.852644921	0.323446157	0.368803146	0.825739154	0.780923051	0.687241701	0.5371438	0.713704692	0.297268122	0.342294715	0.424399641	0.360744378	0.369487509	0.863897236	0.327489454	0.371805041	0.819401452	0.648849823	0.314732725	0.294032599	0.398418387	0.565752988	0.742354465	0.834728563	0.35950156	0.41793138	0.79305442	0.648122861
HP8	0.982988699	0.63042163	0.904527959	0.575575586	0.632744516	0.324907623	0.15053238	0	0.161312923	0.411762052	0.770896829	0.718639678	0.663056992	0.63808727	0.765462726	0.899048492	0.770977682	0.90221304	0.706101518	0.467839403	0.936943106	0.885233156	0.387722	0.405632199	0.865364032	0.775701391	0.71683652	0.588461457	0.723844473	0.319507309	0.327608928	0.449185831	0.433487143	0.407963625	0.897430993	0.34704881	0.443038183	0.857339417	0.683473381	0.364156218	0.345181499	0.418789765	0.606641969	0.784743578	0.868078018	0.405584205	0.485582353	0.82244302	0.649394824
HP9	1.007065631	0.705890709	0.99316281	0.628591889	0.695356387	0.408712611	0.246360198	0.161312923	0	0.428635382	0.756948583	0.726439103	0.717628604	0.674724138	0.771096041	0.912808859	0.78525531	0.933645836	0.771840869	0.52746073	0.974307323	0.923872933	0.479874691	0.510672632	0.87198141	0.854452258	0.75017229	0.62055691	0.78934372	0.387701932	0.409916742	0.548240143	0.497048318	0.517114314	0.910528686	0.411687771	0.497429029	0.875491014	0.68249449	0.46356834	0.447333366	0.47673642	0.618300881	0.846064588	0.856691071	0.446646322	0.483237647	0.848847893	0.719240165
HP10	0.875152476	0.535709663	0.830136804	0.456862834	0.534165838	0.325314571	0.372978133	0.411762052	0.428635382	0	0.650383114	0.611497505	0.5696324	0.455875597	0.585187417	0.803502496	0.664960567	0.793987661	0.614354285	0.366829226	0.831473492	0.781960024	0.351318601	0.416001481	0.762472135	0.696765705	0.587338901	0.488628172	0.621288224	0.254363134	0.313636591	0.3738229	0.315426076	0.351457766	0.79180877	0.281625597	0.31477107	0.752077544	0.570151018	0.38538543	0.322310646	0.27524282	0.434009931	0.688977571	0.769402303	0.288379339	0.428172518	0.703866869	0.556287807
HP11	0.838121451	0.744636921	0.825792107	0.37007952	0.510896241	0.591482848	0.734240002	0.770896829	0.756948583	0.650383114	0	0.06794962	0.175760616	0.60412413	0.494841119	0.701379423	0.624808754	0.764212623	0.7985382	0.533449355	0.860465118	0.757942193	0.652795563	0.737206396	0.657298088	0.760547366	0.396981235	0.29551602	0.735375066	0.590555157	0.719579538	0.667701587	0.656696719	0.641952771	0.765503628	0.571410617	0.622066007	0.74729075	0.599251281	0.738216227	0.619939888	0.583377351	0.410029043	0.757184963	0.686325076	0.53045304	0.603395938	0.66187982	0.34477034
HP12	0.828036935	0.689530283	0.790354378	0.319022203	0.453777516	0.536239343	0.686566158	0.718639678	0.726439103	0.611497505	0.06794962	0	0.125093227	0.569055393	0.476203771	0.699673977	0.595826396	0.740212117	0.748577422	0.47821213	0.82586639	0.722319602	0.598107065	0.685203648	0.655790828	0.710669682	0.350323235	0.258777916	0.686473867	0.537691792	0.664843711	0.614058016	0.620871966	0.590062629	0.747807145	0.519003613	0.586246579	0.716219873	0.56926156	0.684817791	0.568108313	0.526594828	0.379602316	0.704346294	0.671664643	0.479916052	0.578396915	0.645049843	0.293849667
HP13	0.797028888	0.638728229	0.715396252	0.239566243	0.361893498	0.442789481	0.657169131	0.663056992	0.717628604	0.5696324	0.175760616	0.125093227	0	0.52292013	0.446376207	0.701299422	0.592538324	0.701252757	0.699980297	0.380910814	0.793716858	0.685272152	0.539420011	0.587607882	0.661331151	0.613340084	0.314093908	0.243385468	0.591491597	0.453963604	0.577375945	0.522035463	0.578596281	0.492568773	0.721402064	0.433367835	0.536768357	0.690250611	0.547679485	0.590357633	0.502492007	0.464293289	0.336529002	0.660259371	0.680084193	0.428497329	0.569548407	0.609666152	0.196975895
HP14	0.759647329	0.528056159	0.725351101	0.417118367	0.45794453	0.548408875	0.610095632	0.63808727	0.674724138	0.455875597	0.60412413	0.569055393	0.52292013	0	0.51414134	0.705658797	0.579292661	0.673597901	0.599512342	0.387131654	0.727507638	0.663097279	0.491720565	0.536759678	0.690335686	0.615963535	0.472293427	0.515300279	0.559617334	0.456309822	0.51049924	0.465806729	0.411495778	0.467626017	0.684290181	0.487373462	0.369988283	0.64827807	0.464664854	0.529132805	0.460678067	0.390709667	0.345697753	0.584150124	0.6688213	0.45121772	0.569906185	0.574446428	0.491755179
HP15	0.807245877	0.690744916	0.775509767	0.393907368	0.366687776	0.557088432	0.734315986	0.765462726	0.771096041	0.585187417	0.494841119	0.476203771	0.446376207	0.51414134	0	0.467734104	0.437829419	0.711117639	0.766735208	0.484815968	0.840770159	0.706571436	0.612079073	0.695690128	0.473123021	0.721656548	0.394928646	0.507008121	0.69923429	0.546916624	0.626038487	0.625366042	0.602497714	0.603452263	0.718613032	0.532758147	0.565770581	0.708565167	0.504685185	0.692205469	0.589695039	0.52165694	0.443903092	0.72678574	0.519962888	0.493273718	0.540585682	0.424868271	0.490758673
HP16	0.935669583	0.833278848	0.912196412	0.732959442	0.633342535	0.827543045	0.868512819	0.899048492	0.912808859	0.803502496	0.701379423	0.699673977	0.701299422	0.705658797	0.467734104	0	0.270050805	0.850699154	0.903743482	0.6823104	0.961443707	0.846313125	0.749752553	0.85251167	0.201506932	0.887217031	0.684944119	0.758200699	0.87644873	0.764583642	0.833063062	0.792918384	0.75663586	0.7517831	0.856722826	0.78239406	0.742607044	0.845236156	0.585772808	0.834886487	0.730235253	0.718267756	0.708062915	0.859800073	0.208931509	0.772716177	0.747665954	0.624930359	0.771690983
HP17	0.873980118	0.71653647	0.864336129	0.596238415	0.509050324	0.68838832	0.729967219	0.770977682	0.78525531	0.664960567	0.624808754	0.595826396	0.592538324	0.579292661	0.437829419	0.270050805	0	0.799192232	0.797717363	0.52881902	0.861402927	0.791692166	0.612938897	0.728956609	0.158120823	0.763574088	0.61364525	0.621146549	0.741813748	0.627086434	0.690114335	0.655534965	0.613735096	0.62732522	0.781309095	0.647613848	0.597961531	0.751010736	0.497131237	0.71658166	0.597666428	0.579259931	0.569234261	0.746811977	0.153926732	0.63555949	0.621642272	0.568351257	0.632182201
HP18	0.227203635	0.394390665	0.21862482	0.71284979	0.672129602	0.818574844	0.869585451	0.90221304	0.933645836	0.793987661	0.764212623	0.740212117	0.701252757	0.673597901	0.711117639	0.850699154	0.799192232	0	0.240230211	0.629291651	0.274184804	0.030453426	0.724911046	0.805005156	0.837518616	0.279758435	0.692640043	0.791497864	0.285781507	0.722673066	0.816995491	0.745789169	0.735914814	0.693809546	0.167023625	0.759707118	0.696060036	0.193950557	0.692681424	0.822316867	0.681946138	0.70632159	0.692020222	0.224062446	0.860055963	0.745347281	0.831515262	0.729379205	0.726996496
HP19	0.342583073	0.23351285	0.282121489	0.597642536	0.641851405	0.634224475	0.692817104	0.706101518	0.771840869	0.614354285	0.7985382	0.748577422	0.699980297	0.599512342	0.766735208	0.903743482	0.797717363	0.240230211	0	0.494822199	0.299438261	0.223911611	0.588779934	0.654871449	0.88952306	0.213865613	0.738986027	0.650668915	0.171813269	0.52942224	0.626389859	0.579325964	0.588143717	0.542859198	0.257234372	0.567970459	0.551051017	0.2223129	0.682413052	0.652444522	0.543217876	0.53472775	0.59953706	0.160178903	0.873511644	0.576781028	0.693947123	0.784682923	0.655864215
HP20	0.742231842	0.384731376	0.661007825	0.320789364	0.327765606	0.316973135	0.437418969	0.467839403	0.52746073	0.366829226	0.533449355	0.47821213	0.380910814	0.387131654	0.484815968	0.6823104	0.52881902	0.629291651	0.494822199	0	0.702398797	0.610811337	0.28626293	0.322919852	0.625187487	0.511515118	0.444853192	0.367700938	0.452529206	0.220701163	0.335645538	0.257204024	0.317518736	0.228823905	0.623579791	0.241174476	0.264954579	0.585285523	0.435764266	0.335216783	0.231361403	0.21926038	0.362300524	0.514457187	0.643768793	0.27443488	0.41972336	0.542229686	0.365117325
HP21	0.105039779	0.442683088	0.196251627	0.761177553	0.755015773	0.858329291	0.915840295	0.936943106	0.974307323	0.831473492	0.860465118	0.82586639	0.793716858	0.727507638	0.840770159	0.961443707	0.861402927	0.274184804	0.299438261	0.702398797	0	0.281189278	0.794450952	0.856910148	0.951901329	0.310939926	0.843778996	0.831902083	0.321275094	0.776060366	0.869842168	0.798055212	0.783822417	0.747642511	0.268083703	0.811569745	0.747683844	0.291313323	0.764219711	0.874592709	0.743541993	0.758564071	0.744395207	0.253400026	0.933858518	0.796455266	0.87481252	0.849785909	0.77555631
HP22	0.233946203	0.375518577	0.217285147	0.695610735	0.654647999	0.799264208	0.852644921	0.885233156	0.923872933	0.781960024	0.757942193	0.722319602	0.685272152	0.663097279	0.706571436	0.846313125	0.791692166	0.030453426	0.223911611	0.610811337	0.281189278	0	0.708674578	0.78612597	0.830989461	0.262319262	0.677815086	0.783696044	0.2694397	0.702785954	0.798130228	0.726537972	0.725463579	0.676283852	0.163890821	0.740722851	0.684995251	0.183949649	0.68494459	0.802030199	0.665200167	0.686571694	0.682242135	0.20690331	0.850958633	0.72380835	0.821926723	0.722020681	0.709572642
HP23	0.835519056	0.478572524	0.77988768	0.474325908	0.50618522	0.312961713	0.323446157	0.387722	0.479874691	0.351318601	0.652795563	0.598107065	0.539420011	0.491720565	0.612079073	0.749752553	0.612938897	0.724911046	0.588779934	0.28626293	0.794450952	0.708674578	0	0.286973226	0.722816067	0.667485934	0.592058501	0.471847848	0.615716027	0.225490065	0.320764669	0.297029755	0.245183011	0.229197408	0.736330666	0.25111593	0.267220646	0.693207933	0.520371466	0.238547718	0.158751371	0.300154598	0.493712725	0.616255688	0.710858734	0.262469827	0.363449789	0.666200475	0.531558818
HP24	0.903733989	0.538681571	0.818083433	0.509320785	0.454928768	0.256018022	0.368803146	0.405632199	0.510672632	0.416001481	0.737206396	0.685203648	0.587607882	0.536759678	0.695690128	0.85251167	0.728956609	0.805005156	0.654871449	0.322919852	0.856910148	0.78612597	0.286973226	0	0.82811569	0.610661032	0.676373453	0.563155045	0.628709411	0.263566659	0.220770773	0.230272584	0.357966817	0.175015969	0.818061768	0.291922662	0.347800941	0.777862795	0.623274457	0.220306725	0.219239736	0.352149027	0.55660885	0.686504399	0.811783793	0.325492913	0.41490749	0.736459349	0.458253758
HP25	0.922527045	0.812051964	0.905675216	0.692692368	0.582524911	0.785843479	0.825739154	0.865364032	0.87198141	0.762472135	0.657298088	0.655790828	0.661331151	0.690335686	0.473123021	0.201506932	0.158120823	0.837518616	0.88952306	0.625187487	0.951901329	0.830989461	0.722816067	0.82811569	0	0.852565454	0.649792921	0.72005661	0.827250577	0.717533018	0.792637612	0.755806245	0.7230779	0.72750722	0.828330515	0.735700163	0.702193351	0.818859589	0.573617836	0.821373754	0.69704305	0.675549116	0.664240186	0.84470411	0.10504362	0.72763799	0.709505942	0.597190332	0.730437239
P1	0.353081655	0.30031961	0.268453622	0.583211734	0.492468864	0.602427031	0.780923051	0.775701391	0.854452258	0.696765705	0.760547366	0.710669682	0.613340084	0.615963535	0.721656548	0.887217031	0.763574088	0.279758435	0.213865613	0.511515118	0.310939926	0.262319262	0.667485934	0.610661032	0.852565454	0	0.70084474	0.720712278	0.091259141	0.582253829	0.59101113	0.535689967	0.651145336	0.494463445	0.26829817	0.609496782	0.607889891	0.23613813	0.678051042	0.651781827	0.599905172	0.584840981	0.616805821	0.184641417	0.855881676	0.640697257	0.764044816	0.741409911	0.520619482
P2	0.819716116	0.648975294	0.754080715	0.320370592	0.399899316	0.532885007	0.687241701	0.71683652	0.75017229	0.587338901	0.396981235	0.350323235	0.314093908	0.472293427	0.394928646	0.684944119	0.61364525	0.692640043	0.738986027	0.444853192	0.843778996	0.677815086	0.592058501	0.676373453	0.649792921	0.70084474	0	0.405890031	0.671049157	0.514090505	0.614264955	0.610361233	0.602871331	0.581416133	0.727517748	0.493129075	0.565862902	0.708565842	0.535227271	0.669945526	0.555277991	0.485128292	0.344497999	0.697001062	0.695049685	0.464479218	0.582781374	0.598131399	0.380070769
P3	0.868822407	0.59112631	0.830631707	0.259333493	0.489378465	0.427523869	0.5371438	0.588461457	0.62055691	0.488628172	0.29551602	0.258777916	0.243385468	0.515300279	0.507008121	0.758200699	0.621146549	0.791497864	0.650668915	0.367700938	0.831902083	0.783696044	0.471847848	0.563155045	0.72005661	0.720712278	0.405890031	0	0.661564826	0.417311646	0.544429638	0.476380639	0.468873208	0.465062276	0.791922176	0.398641822	0.434850192	0.754215543	0.575092921	0.549150303	0.441688787	0.399643301	0.296493212	0.680704081	0.725656523	0.351888244	0.449588776	0.677449954	0.271439056
P4	0.361604769	0.246162302	0.275540552	0.51977622	0.530539537	0.610987834	0.713704692	0.723844473	0.78934372	0.621288224	0.735375066	0.686473867	0.591491597	0.559617334	0.69923429	0.87644873	0.741813748	0.285781507	0.171813269	0.452529206	0.321275094	0.2694397	0.615716027	0.628709411	0.827250577	0.091259141	0.671049157	0.661564826	0	0.521184735	0.591142848	0.552293433	0.593231406	0.522572397	0.273310134	0.547936826	0.548451178	0.232440712	0.647527388	0.642692549	0.553759436	0.522285606	0.549824035	0.164209396	0.839719453	0.574237021	0.696911784	0.724185092	0.546027166
P5	0.819485622	0.445159427	0.735186013	0.354144648	0.406676344	0.186396077	0.297268122	0.319507309	0.387701932	0.254363134	0.590555157	0.537691792	0.453963604	0.456309822	0.546916624	0.764583642	0.627086434	0.722673066	0.52942224	0.220701163	0.776060366	0.702785954	0.225490065	0.263566659	0.717533018	0.582253829	0.514090505	0.417311646	0.521184735	0	0.217928098	0.259544341	0.269627587	0.204434764	0.718611908	0.060647863	0.252765933	0.680844122	0.526548456	0.262936504	0.157064445	0.21569676	0.399731599	0.601256794	0.726796222	0.17748324	0.327015599	0.647819652	0.437983661
P6	0.909588387	0.5236422	0.819010532	0.447160471	0.424923649	0.179206987	0.342294715	0.327608928	0.409916742	0.313636591	0.719579538	0.664843711	0.577375945	0.51049924	0.626038487	0.833063062	0.690114335	0.816995491	0.626389859	0.335645538	0.869842168	0.798130228	0.320764669	0.220770773	0.792637612	0.59101113	0.614264955	0.544429638	0.591142848	0.217928098	0	0.266174887	0.36844448	0.236430044	0.809630052	0.240402311	0.362270362	0.7699923	0.588856855	0.240352947	0.270801157	0.307246238	0.51045289	0.697594715	0.791408074	0.328635555	0.414422544	0.696961201	0.480039659
P7	0.836022377	0.488699075	0.743967997	0.436416397	0.382106987	0.288417548	0.424399641	0.449185831	0.548240143	0.3738229	0.667701587	0.614058016	0.522035463	0.465806729	0.625366042	0.792918384	0.655534965	0.745789169	0.579325964	0.257204024	0.798055212	0.726537972	0.297029755	0.230272584	0.755806245	0.535689967	0.610361233	0.476380639	0.552293433	0.259544341	0.266174887	0	0.299469995	0.15702737	0.747975018	0.289299713	0.261146412	0.710825977	0.572421157	0.256810343	0.249610502	0.257250306	0.471028449	0.627084179	0.760333095	0.292801061	0.448549329	0.67461036	0.399923744
P8	0.814367443	0.467534907	0.784024704	0.486905353	0.511377284	0.376615094	0.360744378	0.433487143	0.497048318	0.315426076	0.656696719	0.620871966	0.578596281	0.411495778	0.602497714	0.75663586	0.613735096	0.735914814	0.588143717	0.317518736	0.783822417	0.725463579	0.245183011	0.357966817	0.7230779	0.651145336	0.602871331	0.468873208	0.593231406	0.269627587	0.36844448	0.299469995	0	0.277295078	0.687280884	0.280471887	0.082998964	0.649378205	0.523948208	0.307627173	0.239577063	0.261079481	0.388525489	0.616389766	0.719891316	0.25895432	0.343052066	0.64417696	0.518100291
P9	0.788157536	0.433933811	0.707011912	0.429615529	0.384040293	0.238104258	0.369487509	0.407963625	0.517114314	0.351457766	0.641952771	0.590062629	0.492568773	0.467626017	0.603452263	0.7517831	0.62732522	0.693809546	0.542859198	0.228823905	0.747642511	0.676283852	0.229197408	0.175015969	0.72750722	0.494463445	0.581416133	0.465062276	0.522572397	0.204434764	0.236430044	0.15702737	0.277295078	0	0.695974109	0.227139573	0.256383545	0.657611558	0.530116431	0.218082146	0.123033606	0.273894033	0.482425154	0.570201238	0.71488269	0.244651374	0.418321062	0.637845759	0.39412016
P10	0.213561372	0.373053887	0.218236645	0.729110834	0.678398239	0.81868557	0.863897236	0.897430993	0.910528686	0.79180877	0.765503628	0.747807145	0.721402064	0.684290181	0.718613032	0.856722826	0.781309095	0.167023625	0.257234372	0.623579791	0.268083703	0.163890821	0.736330666	0.818061768	0.828330515	0.26829817	0.727517748	0.791922176	0.273310134	0.718611908	0.809630052	0.747975018	0.687280884	0.695974109	0	0.746705379	0.658411777	0.058752239	0.666688605	0.823365892	0.672882277	0.697528065	0.686212777	0.192301033	0.825392252	0.713451436	0.79644587	0.729516008	0.738788977
P11	0.852824948	0.482226961	0.771010073	0.347623856	0.392484181	0.164406157	0.327489454	0.34704881	0.411687771	0.281625597	0.571410617	0.519003613	0.433367835	0.487373462	0.532758147	0.78239406	0.647613848	0.759707118	0.567970459	0.241174476	0.811569745	0.740722851	0.25111593	0.291922662	0.735700163	0.609496782	0.493129075	0.398641822	0.547936826	0.060647863	0.240402311	0.289299713	0.280471887	0.227139573	0.746705379	0	0.276772103	0.709700091	0.543548799	0.26986788	0.190678587	0.239888514	0.388202073	0.635221895	0.740414194	0.169250358	0.311661276	0.677077305	0.415310851
P12	0.778354915	0.429248184	0.747589503	0.439828614	0.461602112	0.368791893	0.371805041	0.443038183	0.497429029	0.31477107	0.622066007	0.586246579	0.536768357	0.369988283	0.565770581	0.742607044	0.597961531	0.696060036	0.551051017	0.264954579	0.747683844	0.684995251	0.267220646	0.347800941	0.702193351	0.607889891	0.565862902	0.434850192	0.548451178	0.252765933	0.362270362	0.261146412	0.082998964	0.256383545	0.658411777	0.276772103	0	0.621047085	0.510241212	0.316358949	0.233498005	0.209805878	0.349707194	0.579337436	0.707711268	0.24994082	0.360009035	0.606507704	0.475257003
P13	0.260442027	0.327975929	0.259429102	0.691677274	0.641592819	0.781172017	0.819401452	0.857339417	0.875491014	0.752077544	0.74729075	0.716219873	0.690250611	0.64827807	0.708565167	0.845236156	0.751010736	0.193950557	0.2223129	0.585285523	0.291313323	0.183949649	0.693207933	0.777862795	0.818859589	0.23613813	0.708565842	0.754215543	0.232440712	0.680844122	0.7699923	0.710825977	0.649378205	0.657611558	0.058752239	0.709700091	0.621047085	0	0.634790707	0.780515099	0.635183344	0.658120392	0.650448436	0.160216443	0.79614088	0.673720386	0.763727164	0.718347911	0.702836369
P14	0.788262342	0.591747696	0.783921241	0.499454999	0.4152893	0.590726155	0.648849823	0.683473381	0.68249449	0.570151018	0.599251281	0.56926156	0.547679485	0.464664854	0.504685185	0.585772808	0.497131237	0.692681424	0.682413052	0.435764266	0.764219711	0.68494459	0.520371466	0.623274457	0.573617836	0.678051042	0.535227271	0.575092921	0.647527388	0.526548456	0.588856855	0.572421157	0.523948208	0.530116431	0.666688605	0.543548799	0.510241212	0.634790707	0	0.616521332	0.497659113	0.469495575	0.490078486	0.638306438	0.521982129	0.519123793	0.5576602	0.535004508	0.557058028
P15	0.915783358	0.541655698	0.82474462	0.514943958	0.496068759	0.266647695	0.314732725	0.364156218	0.46356834	0.38538543	0.738216227	0.684817791	0.590357633	0.529132805	0.692205469	0.834886487	0.71658166	0.822316867	0.652444522	0.335216783	0.874592709	0.802030199	0.238547718	0.220306725	0.821373754	0.651781827	0.669945526	0.549150303	0.642692549	0.262936504	0.240352947	0.256810343	0.307627173	0.218082146	0.823365892	0.26986788	0.316358949	0.780515099	0.616521332	0	0.228189867	0.327402324	0.525358289	0.69570248	0.803331841	0.312239172	0.403894392	0.755862719	0.513415838
P16	0.785649027	0.42687096	0.722474402	0.429192862	0.470609535	0.274868202	0.294032599	0.345181499	0.447333366	0.322310646	0.619939888	0.568108313	0.502492007	0.460678067	0.589695039	0.730235253	0.597666428	0.681946138	0.543217876	0.231361403	0.743541993	0.665200167	0.158751371	0.219239736	0.69704305	0.599905172	0.555277991	0.441688787	0.553759436	0.157064445	0.270801157	0.249610502	0.239577063	0.123033606	0.672882277	0.190678587	0.233498005	0.635183344	0.497659113	0.228189867	0	0.257742301	0.460676465	0.564946658	0.690547881	0.22260041	0.337571083	0.631120122	0.489686715
P17	0.791705144	0.404314851	0.707971908	0.356392881	0.379190414	0.314059319	0.398418387	0.418789765	0.47673642	0.27524282	0.583377351	0.526594828	0.464293289	0.390709667	0.52165694	0.718267756	0.579259931	0.70632159	0.53472775	0.21926038	0.758564071	0.686571694	0.300154598	0.352149027	0.675549116	0.584840981	0.485128292	0.399643301	0.522285606	0.21569676	0.307246238	0.257250306	0.261079481	0.273894033	0.697528065	0.239888514	0.209805878	0.658120392	0.469495575	0.327402324	0.257742301	0	0.335433852	0.580051245	0.674360883	0.224988098	0.377082756	0.598465554	0.432315113
P18	0.770826723	0.516691521	0.735954534	0.252541831	0.390093984	0.436209648	0.565752988	0.606641969	0.618300881	0.434009931	0.410029043	0.379602316	0.336529002	0.345697753	0.443903092	0.708062915	0.569234261	0.692020222	0.59953706	0.362300524	0.744395207	0.682242135	0.493712725	0.55660885	0.664240186	0.616805821	0.344497999	0.296493212	0.549824035	0.399731599	0.51045289	0.471028449	0.388525489	0.482425154	0.686212777	0.388202073	0.349707194	0.650448436	0.490078486	0.525358289	0.460676465	0.335433852	0	0.5925328	0.669642123	0.317742358	0.390692633	0.58950703	0.30240525
PB1	0.291751444	0.257526777	0.237869618	0.607940015	0.613509361	0.704038018	0.742354465	0.784743578	0.846064588	0.688977571	0.757184963	0.704346294	0.660259371	0.584150124	0.72678574	0.859800073	0.746811977	0.224062446	0.160178903	0.514457187	0.253400026	0.20690331	0.616255688	0.686504399	0.84470411	0.184641417	0.697001062	0.680704081	0.164209396	0.601256794	0.697594715	0.627084179	0.616389766	0.570201238	0.192301033	0.635221895	0.579337436	0.160216443	0.638306438	0.69570248	0.564946658	0.580051245	0.5925328	0	0.823542438	0.619320812	0.726716568	0.737989182	0.622421686
PB2	0.932378241	0.795335763	0.926888948	0.698414982	0.592232573	0.794899217	0.834728563	0.868078018	0.856691071	0.769402303	0.686325076	0.671664643	0.680084193	0.6688213	0.519962888	0.208931509	0.153926732	0.860055963	0.873511644	0.643768793	0.933858518	0.850958633	0.710858734	0.811783793	0.10504362	0.855881676	0.695049685	0.725656523	0.839719453	0.726796222	0.791408074	0.760333095	0.719891316	0.71488269	0.825392252	0.740414194	0.707711268	0.79614088	0.521982129	0.803331841	0.690547881	0.674360883	0.669642123	0.823542438	0	0.70493591	0.699731053	0.641016156	0.737741388
PB3	0.826690982	0.466812814	0.770670379	0.328897142	0.416017011	0.240675629	0.35950156	0.405584205	0.446646322	0.288379339	0.53045304	0.479916052	0.428497329	0.45121772	0.493273718	0.772716177	0.63555949	0.745347281	0.576781028	0.27443488	0.796455266	0.72380835	0.262469827	0.325492913	0.72763799	0.640697257	0.464479218	0.351888244	0.574237021	0.17748324	0.328635555	0.292801061	0.25895432	0.244651374	0.713451436	0.169250358	0.24994082	0.673720386	0.519123793	0.312239172	0.22260041	0.224988098	0.317742358	0.619320812	0.70493591	0	0.248438704	0.660973184	0.407747027
PB4	0.89641932	0.573517808	0.881353528	0.491439992	0.506876649	0.338363972	0.41793138	0.485582353	0.483237647	0.428172518	0.603395938	0.578396915	0.569548407	0.569906185	0.540585682	0.747665954	0.621642272	0.831515262	0.693947123	0.41972336	0.87481252	0.821926723	0.363449789	0.41490749	0.709505942	0.764044816	0.582781374	0.449588776	0.696911784	0.327015599	0.414422544	0.448549329	0.343052066	0.418321062	0.79644587	0.311661276	0.360009035	0.763727164	0.5576602	0.403894392	0.337571083	0.377082756	0.390692633	0.726716568	0.699731053	0.248438704	0	0.613233791	0.527641094
PB5	0.818393319	0.705987181	0.791299964	0.577459849	0.506619616	0.712839115	0.79305442	0.82244302	0.848847893	0.703866869	0.66187982	0.645049843	0.609666152	0.574446428	0.424868271	0.624930359	0.568351257	0.729379205	0.784682923	0.542229686	0.849785909	0.722020681	0.666200475	0.736459349	0.597190332	0.741409911	0.598131399	0.677449954	0.724185092	0.647819652	0.696961201	0.67461036	0.64417696	0.637845759	0.729516008	0.677077305	0.606507704	0.718347911	0.535004508	0.755862719	0.631120122	0.598465554	0.58950703	0.737989182	0.641016156	0.660973184	0.613233791	0	0.641870993
PB6	0.809977988	0.58889143	0.722960305	0.221820449	0.286190013	0.363521204	0.648122861	0.649394824	0.719240165	0.556287807	0.34477034	0.293849667	0.196975895	0.491755179	0.490758673	0.771690983	0.632182201	0.726996496	0.655864215	0.365117325	0.77555631	0.709572642	0.531558818	0.458253758	0.730437239	0.520619482	0.380070769	0.271439056	0.546027166	0.437983661	0.480039659	0.399923744	0.518100291	0.39412016	0.738788977	0.415310851	0.475257003	0.702836369	0.557058028	0.513415838	0.489686715	0.432315113	0.30240525	0.622421686	0.737741388	0.407747027	0.527641094	0.641870993	0
PB7	0.758266941	0.624179313	0.724081639	0.459872917	0.353684391	0.596270176	0.6881962	0.718153975	0.736627245	0.478971869	0.551575283	0.525352121	0.482470308	0.420511	0.272283801	0.509440106	0.422381112	0.665766286	0.705231977	0.419492466	0.784765364	0.654791732	0.565672489	0.637141461	0.458012688	0.661735495	0.439956754	0.554534057	0.637709947	0.505623599	0.579516833	0.570862069	0.536601085	0.543345227	0.665180539	0.533898252	0.486448418	0.65217526	0.468322104	0.64813931	0.530674983	0.466733728	0.460035015	0.664760704	0.505907265	0.523070813	0.585823143	0.425230057	0.532234432
PB8	0.844012111	0.495626866	0.754332988	0.344423829	0.292046392	0.239685479	0.44780252	0.486204921	0.566010822	0.38992301	0.581561565	0.526519368	0.432594822	0.467130956	0.514997545	0.781947739	0.636718211	0.752847499	0.594701047	0.223871793	0.805830153	0.732955653	0.331012514	0.27177574	0.739966611	0.547937507	0.492369411	0.401061068	0.556532957	0.2475219	0.30403082	0.205863077	0.366267432	0.206365085	0.757487187	0.243367851	0.312573575	0.718948383	0.555075831	0.317562951	0.296077828	0.260092615	0.402307329	0.638073025	0.744952233	0.263005121	0.443459498	0.649438559	0.308076098
PB9	0.873109711	0.617210961	0.78396724	0.443887036	0.278222709	0.453833029	0.663758792	0.671740924	0.732607533	0.572545157	0.61527736	0.561459044	0.470821541	0.535615999	0.395413425	0.456798437	0.318213943	0.783383109	0.713050394	0.372091046	0.835280915	0.765605728	0.539183085	0.513812779	0.378990102	0.573284629	0.523180266	0.550570482	0.598507069	0.463201042	0.476121946	0.448664562	0.566249901	0.416111844	0.77631364	0.4701149	0.528148823	0.739134182	0.506793517	0.532564839	0.504937639	0.43237931	0.495986572	0.666687411	0.401061264	0.49895731	0.584415907	0.579878765	0.386792284
PB10	0.267544419	0.264936764	0.216528927	0.625116885	0.673776786	0.695379559	0.745620756	0.767902389	0.831499066	0.67146233	0.808055009	0.755970446	0.714790206	0.608805899	0.784518812	0.915506131	0.807463773	0.23797214	0.139915237	0.525088869	0.221408582	0.227195486	0.622867921	0.681911532	0.903500158	0.23305923	0.758595827	0.678506951	0.199260188	0.596657539	0.694429347	0.620874758	0.618449614	0.575599637	0.212936461	0.636657398	0.58115611	0.227261077	0.696468349	0.693648501	0.572295837	0.575034982	0.607638233	0.110617908	0.881221071	0.610211661	0.71731976	0.795415768	0.66855119
PB11	0.689675851	0.545691168	0.664942671	0.523796556	0.409609749	0.624084386	0.704362967	0.749748597	0.743163434	0.598249645	0.593955835	0.566122764	0.531904281	0.534279202	0.345045632	0.432382663	0.330578289	0.615479312	0.624577043	0.483908687	0.711683541	0.604762771	0.609903123	0.713182169	0.392625579	0.58969556	0.49514627	0.602366331	0.564228011	0.545176975	0.649880066	0.637171462	0.559391041	0.611654052	0.577641666	0.562238471	0.526837516	0.55104969	0.500997493	0.689719595	0.586270539	0.500277038	0.478970809	0.587423847	0.402379394	0.541252504	0.567881712	0.533097572	0.547254644
PB12	0.839870109	0.488565009	0.748025668	0.455121064	0.412653846	0.383019722	0.535123235	0.543991796	0.650925535	0.460985021	0.699760745	0.647636352	0.548992422	0.481211304	0.640914997	0.818797881	0.690253414	0.750789753	0.579375585	0.291767386	0.796789778	0.732507317	0.411206871	0.236246673	0.78981011	0.531601318	0.625518767	0.518856018	0.544584796	0.359814283	0.344474064	0.254123947	0.431217501	0.244169595	0.752786454	0.388161771	0.383021715	0.712887037	0.603067391	0.369424585	0.353875617	0.348666984	0.500407296	0.630902269	0.786030175	0.391370632	0.572003907	0.671183205	0.42342843
PB13	0.752876991	0.509370587	0.703713456	0.180138348	0.35037532	0.401040664	0.548020697	0.581579949	0.610641325	0.431639526	0.346250364	0.304242554	0.256414985	0.380058681	0.402877727	0.698252773	0.56029721	0.669621577	0.58687265	0.321433089	0.72342897	0.650314934	0.449441479	0.520719912	0.650278646	0.582304648	0.296160228	0.262174718	0.52116755	0.354362978	0.481330799	0.424059373	0.437210156	0.429678192	0.653713483	0.344862141	0.392687681	0.6151501	0.465540957	0.507997865	0.411427938	0.334565149	0.198750439	0.559262245	0.643962975	0.234458034	0.417851399	0.580738925	0.242020823
PB14	0.423762676	0.207497735	0.375169603	0.521783236	0.49390441	0.613662491	0.680390807	0.716532112	0.749493782	0.60037194	0.656884801	0.602740529	0.559642555	0.52478408	0.614949431	0.804248826	0.669775294	0.335292968	0.278496525	0.430861027	0.399662064	0.31363383	0.575683633	0.645838593	0.75633284	0.254735464	0.590482543	0.611859655	0.221179049	0.510072112	0.634418454	0.567784383	0.531280933	0.536817793	0.269762996	0.546703029	0.482671712	0.219823779	0.576080807	0.64589926	0.527453327	0.472502596	0.493412669	0.236326536	0.754763984	0.504646067	0.634345642	0.646436497	0.532386449
PB15	0.546097319	0.167802551	0.452425942	0.493169964	0.538080273	0.462618587	0.53035373	0.544142408	0.642791281	0.44846836	0.740076231	0.689417922	0.601811364	0.520849635	0.690563582	0.875494447	0.742777304	0.460213095	0.277699186	0.358065874	0.49802337	0.442663133	0.430315687	0.466986884	0.836361227	0.308550123	0.655097363	0.561047059	0.244821813	0.347668554	0.44369009	0.389343714	0.403146035	0.352651042	0.461051902	0.389808475	0.352188049	0.41990808	0.641917584	0.464800924	0.368325253	0.342971896	0.497629469	0.336642282	0.840863939	0.382455946	0.527802204	0.719989492	0.547145277
PB16	0.73362106	0.528740802	0.641698037	0.338975493	0.30691805	0.449784515	0.610592579	0.620017167	0.672923058	0.432131594	0.516070368	0.461628515	0.376320408	0.355892579	0.428764441	0.710571944	0.570011546	0.62929336	0.609188946	0.293020891	0.721269486	0.609157323	0.496495545	0.498199709	0.657683496	0.520648234	0.399239723	0.481943753	0.487743475	0.373574184	0.456259135	0.404383384	0.480932902	0.420580172	0.641443649	0.394268789	0.416276328	0.601717627	0.49325634	0.511802911	0.438568668	0.352211939	0.354195565	0.571482918	0.671186448	0.37796326	0.565535181	0.537724996	0.392350981
PB17	0.780673777	0.649650398	0.761395586	0.402373634	0.369084544	0.538899147	0.706231825	0.740797127	0.752045405	0.605546283	0.492527197	0.470396862	0.432015212	0.476807256	0.304523304	0.604145815	0.50334646	0.693842681	0.724687664	0.422604451	0.796642265	0.682131066	0.572209365	0.65287942	0.556377734	0.685872791	0.445659677	0.502444591	0.664522015	0.522633253	0.614451622	0.584624605	0.574936264	0.556532614	0.682929361	0.520916264	0.525593407	0.662709953	0.454313183	0.668903164	0.542286582	0.492123998	0.418127504	0.680941003	0.591010225	0.486290937	0.459561131	0.23270219	0.477127521
PB18	0.46491363	0.236769482	0.427120506	0.553864523	0.498023381	0.642600834	0.664541316	0.7216466	0.759722816	0.617047744	0.668510647	0.621630626	0.582625464	0.528273681	0.600286389	0.762090907	0.636099399	0.374130223	0.34039403	0.450262763	0.448484416	0.354963756	0.572376784	0.658374294	0.719469399	0.318125115	0.580813447	0.632495997	0.286820042	0.540266402	0.631563939	0.578346235	0.517762764	0.545952946	0.282231743	0.574530784	0.486115966	0.230005887	0.513129385	0.650313828	0.526429114	0.498159685	0.516221007	0.294832787	0.703466314	0.527449519	0.632747189	0.618739755	0.569446117
PB19	0.864199952	0.565575989	0.776480704	0.395212773	0.322104377	0.454088554	0.606340995	0.617203315	0.682872238	0.528939189	0.584972048	0.531315749	0.4454122	0.50800655	0.376252738	0.452816911	0.313050225	0.764563764	0.674987174	0.307550786	0.828061534	0.747087583	0.485222012	0.526159582	0.384024004	0.625093068	0.486759643	0.477238793	0.576424355	0.404371003	0.489198825	0.46238037	0.515377762	0.430314939	0.763681914	0.409076258	0.481814037	0.725611294	0.486154233	0.518890648	0.444390268	0.383271896	0.447536205	0.653834074	0.399532529	0.435436129	0.513539648	0.572536358	0.426635723
[truncated: 13 more columns]
