# Supplementary material for: Psychobiotic Lactobacillus plantarum JYLP-326 relieves anxiety, depression, and insomnia symptoms in test anxious college via modulating the gut microbiota and its metabolism
Source: Front Immunol. 2023 Mar 23;14:1158137. doi: 10.3389/fimmu.2023.1158137 (PMC10077425; doi:10.3389/fimmu.2023.1158137)
Supplement: Supplementary file 3 [file DataSheet_2.zip › Raw data/Figure 2/chao1 and shannon.xls]

Sample	Chao1	Shannon	Group
HP1	670.793	4.66451	HP
HP2	808.727	6.00999	HP
HP3	541.979	4.38715	HP
HP4	448.119	4.58436	HP
HP5	452.465	5.29876	HP
HP6	527.145	5.37395	HP
HP7	759.219	6.45751	HP
HP8	626.258	4.94651	HP
HP9	609.918	4.33485	HP
HP10	540.603	5.38442	HP
HP11	199.598	1.99028	HP
HP12	210.858	2.51038	HP
HP13	244.575	3.3163	HP
HP14	676.336	5.73276	HP
HP15	335.004	4.86486	HP
HP16	225.514	4.13127	HP
HP17	330.757	3.07	HP
HP18	461.705	5.04656	HP
HP19	556.482	5.22999	HP
HP20	631.409	6.30584	HP
HP21	344.378	2.44167	HP
HP22	502.387	5.12727	HP
HP23	493.394	5.83086	HP
HP24	608.582	6.2327	HP
HP25	251.572	4.29972	HP
P1	628.515	4.97107	P
P2	336.709	4.51092	P
P3	271.835	4.59109	P
P4	599.586	5.20697	P
P5	661.38	6.21298	P
P6	581.01	5.43359	P
P7	719.884	6.33071	P
P8	682.797	6.53556	P
P9	578.536	5.84077	P
P10	707.913	5.8032	P
P11	660.491	6.05155	P
P12	745.262	6.70311	P
P13	642.485	5.78347	P
P14	260.041	3.31714	P
P15	687.882	5.98259	P
P16	584.571	6.05408	P
P17	797.491	6.58075	P
P18	775.784	6.26985	P
PB1	616.628	5.04642	PB
PB2	226.57	3.16215	PB
PB3	935.764	6.44102	PB
PB4	685.511	5.68218	PB
PB5	337.977	4.10695	PB
PB6	352.474	3.7628	PB
PB7	477.285	5.66885	PB
PB8	481.107	5.75912	PB
PB9	412.573	4.95607	PB
PB10	589.487	4.73249	PB
PB11	558.615	4.90241	PB
PB12	936.889	6.16355	PB
PB13	1004.82	5.70473	PB
PB14	734.884	6.4835	PB
PB15	546.273	5.63853	PB
PB16	919.011	6.78866	PB
PB17	383.874	4.8803	PB
PB18	797.933	6.71595	PB
PB19	429.446	5.4822	PB
