# Supplementary material for: Psychobiotic Lactobacillus plantarum JYLP-326 relieves anxiety, depression, and insomnia symptoms in test anxious college via modulating the gut microbiota and its metabolism
Source: Front Immunol. 2023 Mar 23;14:1158137. doi: 10.3389/fimmu.2023.1158137 (PMC10077425; doi:10.3389/fimmu.2023.1158137)
Supplement: Supplementary file 3 [file DataSheet_2.zip › Raw data/Figure 3/Relative abundence at the genues level.xls]

HP	P	PB		HP	P	PB		HP	P	PB		HP	P	PB
0.764167	0.47128	0.515899		0.000376	0.030888	0.000758		0.022375	0.071387	0.082373		0.027277	0.040154	0.051609
0.34902	0.003307	0.0000819		0.009846	0.337368	0.00352		0.143618	0.005521	0.053584		0.032908	0.004058	0.004082
0.667512	0.000169	0		0.000571	0.522701	0.193764		0.016724	0.163048	0.29401		0.004161	0.000169	0.091592
0.001818	0.458286	0.04602		0.380586	0.045734	0.206257		0.11805	0.095192	0.358214		0.002035	0.04623	0.052789
0.01568	0.000682	0.014		0.150864	0.105322	0.038903		0.058287	0.331137	0.013122		0.004992	0.144718	0.002337
0.000032	0	0.03555		0.192329	0.027975	0.467613		0.338042	0.379365	0.094804		0.043557	0.013982	0.009421
0.0000851	0.002013	0.0000579		0.044291	0.031522	0.078039		0.522087	0.257031	0.018355		0.022231	0.094992	0.005706
0.000807	0.035573	0.0005		0.034471	0.034118	0.138814		0.624044	0.274238	0.228466		0.046604	0.041344	0.050671
0.004895	0.000219	0.000726		0.074242	0.012534	0.088466		0.641726	0.29902	0.08772		0.015635	0.236092	0.014544
0	0.563615	0.583001		0.068132	0.017787	0.001458		0.292676	0.021342	0.134765		0.066659	0.019322	0.035229
0	0.001238	0.12218		0.835848	0.159255	0.084315		0.028969	0.332268	0.038342		0.000394	0.099458	0.016149
0.000311	0.033137	0.000112		0.745774	0.049396	0.018773		0.034487	0.245958	0.189333		0.000187	0.055993	0.054317
0.000405	0.513677	0.000307		0.599462	0.015184	0.349405		0.027538	0.032595	0.101989		0.000125	0.022296	0.111004
0.012593	0.003679	0.356253		0.000672	0.001337	0.078129		0.09188	0.089073	0.060205		0.003453	0.000647	0.021896
0.00012	0.000323	0.315035		0.195496	0.0000706	0.040678		0.001991	0.346483	0.217441		0.001334	0.034776	0.028257
0.000441	0.0000206	0.005089		0.001372	0.018492	0.112555		0.000751	0.342693	0.046317		0.001336	0.234921	0.02727
0.000546	0.006457	0.0000432		0.03117	0.077482	0.172443		0.062301	0.216331	0.036225		0.025051	0.053042	0.002117
0.548985	0.031073	0.308214		0.0000332	0.308574	0.041628		0.007696	0.079664	0.053348		0.037839	0.022883	0.020738
0.523753		0.0000996		0.002907		0.106335		0.161576		0.119419		0.029714		0.017864
0.003727				0.08263				0.1859				0.16771
0.787993				0.000137				0.062736				0.0000943
0.537676				0				0.009833				0.024939
0.001075				0.007116				0.309474				0.085177
0.0000646				0.010997				0.37184				0.026185
0.000578				0.042962				0.017889				0.013547
0.168891348	0.118041589	0.1212194		0.140491368	0.099763311	0.116939632		0.1660996	0.199019222	0.117264842		0.027325772	0.0647265	0.032504842
