# Supplementary material for: Psychobiotic Lactobacillus plantarum JYLP-326 relieves anxiety, depression, and insomnia symptoms in test anxious college via modulating the gut microbiota and its metabolism
Source: Front Immunol. 2023 Mar 23;14:1158137. doi: 10.3389/fimmu.2023.1158137 (PMC10077425; doi:10.3389/fimmu.2023.1158137)
Supplement: Supplementary file 3 [file DataSheet_2.zip › Raw data/Figure 3/Relative abundence at the phylum level.xls]

ID	HP1	HP2	HP3	HP4	HP5	HP6	HP7	HP8	HP9	HP10	HP11	HP12	HP13	HP14	HP15	HP16	HP17	HP18	HP19	HP20	HP21	HP22	HP23	HP24	HP25	P1	P2	P3	P4	P5	P6	P7	P8	P9	P10	P11	P12	P13	P14	P15	P16	P17	P18	PB1	PB2	PB3	PB4	PB5	PB6
Firmicutes	0.1815298	0.33099825	0.30049644	0.46935887	0.63407107	0.3952648	0.27484596	0.28815406	0.18595191	0.39197126	0.11447701	0.17758588	0.3342336	0.57253405	0.46208873	0.01210553	0.19560846	0.35394173	0.2665785	0.60171459	0.10750384	0.36987877	0.44878296	0.55196519	0.10568538	0.38892345	0.52984088	0.18850696	0.35086287	0.49184709	0.48769808	0.61540101	0.37960755	0.62780335	0.26541223	0.41778106	0.46264615	0.28780166	0.77478475	0.40559088	0.54470689	0.50578982	0.42485632	0.28496915	0.08974267	0.45989801	0.19911579	0.64172411	0.39323764
Bacteroidetes	0.80944658	0.5952124	0.69133377	0.13877353	0.07972493	0.39587242	0.62481244	0.66258042	0.7199981	0.53371918	0.03723249	0.05270038	0.05813978	0.1832925	0.00520651	0.01738902	0.06571992	0.61920423	0.71125386	0.21635783	0.87659348	0.60145987	0.3799981	0.41330878	0.01950097	0.56762034	0.01378813	0.19033885	0.59799718	0.36559873	0.43324446	0.32536797	0.4288638	0.30490592	0.62635306	0.35928443	0.38482898	0.59916351	0.09402918	0.48964578	0.35161853	0.35143385	0.23243708	0.62749112	0.05472963	0.32876859	0.4540161	0.03139274	0.13119377
Actinobacteria	0.00297502	0.01119008	0.00173217	0.38310709	0.15500689	0.1931605	0.04486586	0.03501603	0.07606691	0.07023246	0.841614	0.75517355	0.60160178	0.23579691	0.21127931	0.00398349	0.0362738	0.00126242	0.00328526	0.08553781	0.00090015	0.00168596	0.00789576	0.01218212	0.04328787	0.03185512	0.41017676	0.53235883	0.04704681	0.10747557	0.03600616	0.03201933	0.0551113	0.01283617	0.01872741	0.16698754	0.06337131	0.01613548	0.01131825	0.0041982	0.01910039	0.08611618	0.32134321	0.00212575	0.00509541	0.19412051	0.20719112	0.06983283	0.47039321
Proteobacteria	0.00592315	0.06168289	0.00631261	0.00445257	0.12613275	0.01330377	0.03180836	0.01103288	0.01478947	0.00407709	0.00656381	0.01419335	0.0059002	0.00712291	0.32033164	0.96652196	0.696748	0.02520404	0.0188299	0.09627263	0.01485679	0.02653686	0.12516208	0.02222079	0.83138603	0.01124693	0.04547276	0.0039926	0.00287784	0.0341589	0.03399016	0.02697486	0.12711256	0.05426672	0.08240654	0.05503117	0.08187899	0.08817776	0.1183434	0.07322636	0.0843059	0.05326631	0.00439803	0.05076222	0.85013557	0.01636889	0.1380116	0.18528361	0.00513494
Verrucomicrobia	0	0	0	0.00329552	0.00039355	0.00230258	0.02347583	0.00290229	0	0	0	0	0	0	0	0	0	0	0	0	0	0	0	0	0	0	0.00013027	0.07946678	6.81E-05	0	0.00096464	0	0.00335478	8.35E-05	0	0	0.00238661	0	8.52E-05	2.02E-05	8.26E-05	0.00060833	0.00807368	0.03332316	0.00029672	0.00036851	0.00067095	0	0
Tenericutes	3.58E-05	0	5.36E-05	0.00091944	0.00440155	0	0	4.19E-05	0	0	0	0	0	0.00018235	0.00038283	0	0	0.00036544	0	0	0	0.00037033	0	0	0	0.00022015	0.0004409	0.00527023	0.00099169	0.00078986	0.00805315	0	0	0	0.00293142	0.00072848	0	0.00367452	2.56E-05	0.01020285	0	0.00236929	0.00874295	0	0	4.76E-05	0	0	0
[Thermi]	0	7.13E-05	0	0	0	0	0	0	0	0	0	0	0	0	0	0	0	0	0	0	0	0	0	0	0	0	0	0	0	0	0	0	0	0	0	0	0	0	4.26E-05	0	0	0	0	0	0	0	0.00087463	0.07174297	0
Fusobacteria	0	0	0	0	0	0	0	0	0.00295599	0	0.00011268	0.00034683	0.00010388	0.00041028	0	0	0.00548703	0	0	0	0	4.87E-05	0.03804514	0.00023696	6.52E-05	0	0	0	0	0	0	0	0.00554911	0	1.98E-05	2.08E-05	0.00424541	0	0.00063873	0.00112019	0	0.00036286	4.25E-05	0.00105304	0	0	2.40E-05	0	0
Lentisphaerae	0	0.00062111	0	0	0	3.20E-05	0.00010642	0	0	0	0	0	0	0.00025073	0	0	0	0	0	0	0	0	0	0	0	0	0	0	0	0	0	0	0.00014769	0	0.00012874	0	0.00012621	0.00019453	0	0.01555152	0	0	0	0	0	0.00011887	0	2.37E-05	0
Cyanobacteria	0	0	0	0	6.21E-05	0	0	0	0	0	0	0	0	0	0	0	5.75E-05	2.22E-05	0	6.39E-05	0	0	0	0	2.80E-05	0	0	0	1.94E-05	0	0	3.55E-05	2.11E-05	0	0.00386234	0	0	0.00462558	7.67E-05	0	0	0	0	0	0	0	0	0	0
Others	8.96E-05	0.00022401	7.14E-05	9.30E-05	0.00020713	6.40E-05	8.51E-05	0.00027242	0.00023762	0	0	0	2.08E-05	0.00041028	0.00071097	0	0.00010534	0	5.25E-05	5.33E-05	0.00014574	1.95E-05	0.00011596	8.62E-05	4.66E-05	0.00013401	0.00015031	6.58E-05	0.00013611	0.00012984	4.34E-05	0.0002013	0.00023209	0.00010436	0.00015846	0.00016651	0.00051633	0.00022696	0.00065576	0.00044404	0.00018574	5.34E-05	0.00010623	0.00027556	0	0.00030907	9.59E-05	0	4.04E-05
[truncated: 13 more columns]
