# Supplementary material for: Psychobiotic Lactobacillus plantarum JYLP-326 relieves anxiety, depression, and insomnia symptoms in test anxious college via modulating the gut microbiota and its metabolism
Source: Front Immunol. 2023 Mar 23;14:1158137. doi: 10.3389/fimmu.2023.1158137 (PMC10077425; doi:10.3389/fimmu.2023.1158137)
Supplement: Supplementary file 3 [file DataSheet_2.zip › Raw data/Figure 4/raw data for figure 4c.xls]

Superclass	NO. of identified metabolites
Lipids and lipid-like molecules	833
Organic acids and derivatives	597
Undefined	397
Organoheterocyclic compounds	333
Benzenoids	268
Organic oxygen compounds	209
Phenylpropanoids and polyketides	186
Organic nitrogen compounds	65
Nucleosides, nucleotides, and analogues	45
Alkaloids and derivatives	14
Lignans, neolignans and related compounds	13
Organosulfur compounds	5
Hydrocarbon derivatives	2
Organometallic compounds	2
Organic 1,3-dipolar compounds	1
Phenylpropanoids and polyketides/Alkaloids and derivatives	1
	2971
