# Supplementary material for: Psychobiotic Lactobacillus plantarum JYLP-326 relieves anxiety, depression, and insomnia symptoms in test anxious college via modulating the gut microbiota and its metabolism
Source: Front Immunol. 2023 Mar 23;14:1158137. doi: 10.3389/fimmu.2023.1158137 (PMC10077425; doi:10.3389/fimmu.2023.1158137)
Supplement: Supplementary file 3 [file DataSheet_2.zip › Raw data/Figure 5/KEGG rich factor for Figure 5c.csv]

pathway	Metabolite	Rich factor	p value
Central carbon metabolism in cancer	5	0.135135135	4.309013966
Taste transduction	4	0.125	3.390444537
Insulin resistance	3	0.157894737	2.938711115
Carbon metabolism	6	0.052631579	2.799207362
Glucagon signaling pathway	3	0.115384615	2.534110121
Carbohydrate digestion and absorption	3	0.111111111	2.486387981
Choline metabolism in cancer	2	0.181818182	2.191689587
Starch and sucrose metabolism	3	0.081081081	2.096324508
Proximal tubule bicarbonate reclamation	2	0.117647059	1.817207677
Protein digestion and absorption	3	0.063829787	1.810925583
Citrate cycle (TCA cycle)	2	0.1	1.681308024
Nicotinate and nicotinamide metabolism	3	0.054545455	1.629138738
AMPK signaling pathway	2	0.090909091	1.602647662
Glyoxylate and dicarboxylate metabolism	3	0.048387097	1.494003015
Renal cell carcinoma	1	0.333333333	1.474996512
Prion diseases	1	0.333333333	1.474996512
Alanine, aspartate and glutamate metabolism	2	0.071428571	1.407303693
Neuroactive ligand-receptor interaction	4	0.076923077	2.454933854
Renal cell carcinoma	1	0.333333333	1.439943216
Cocaine addiction	2	0.285714286	2.852442463
Amphetamine addiction	2	0.222222222	2.622951461
Alcoholism	2	0.2	2.528335848
Amyotrophic lateral sclerosis (ALS)	2	0.2	2.528335848
Arginine and proline metabolism	4	0.051282051	2.415312466
Protein digestion and absorption	3	0.063829787	2.164000155
Aminoacyl-tRNA biosynthesis	3	0.057692308	2.041965321
Phenylalanine metabolism	3	0.05	1.87195157
Arginine biosynthesis	2	0.086956522	1.80815046
ABC transporters	4	0.02919708	1.574091767
mTOR signaling pathway	1	0.25	1.478604544
FoxO signaling pathway	1	0.2	1.383465615
Vitamin digestion and absorption	2	0.051282051	1.377761385
Melanogenesis	1	0.166666667	1.306053296
Chagas disease (American trypanosomiasis)	1	0.166666667	1.306053296
Huntington disease	1	0.166666667	1.306053296
