# Supplementary material for: Psychobiotic Lactobacillus plantarum JYLP-326 relieves anxiety, depression, and insomnia symptoms in test anxious college via modulating the gut microbiota and its metabolism
Source: Front Immunol. 2023 Mar 23;14:1158137. doi: 10.3389/fimmu.2023.1158137 (PMC10077425; doi:10.3389/fimmu.2023.1158137)
Supplement: Supplementary file 3 [file DataSheet_2.zip › Raw data/Figure 5/NEG_diff for Figure 5b.xls]

P_vs_HP	PB_vs_HP	PB_vs_P
5.beta.-androstan-3.alpha.-ol-17-one sulfate	5-(1,2,4a,5-tetramethyl-7-oxo-3,4,8,8a-tetrahydro-2h-naphthalen-1-yl)-3-methylpentanoic acid	5.beta.-androstan-3.alpha.-ol-17-one sulfate
Malate	Hydroquinidine	3-hydroxyoctanoic acid
Hydroquinidine	Malate	Biocytin
Corticosterone	L-homocysteic acid	1,2-propanediol, 3-(1,3-benzodioxol-5-yl)-
Propanoic acid, 3-[[[2-[(aminoiminomethyl)amino]-4-thiazolyl]methyl]thio]-	.beta.-hydroxypropionic acid	11-dehydrothromboxane b2
Biocytin	15-cyclohexylpentanorprostaglandin f2.alpha.	Eplerenone hydroxy acid
Indoxyl sulfate	Daidzein 4'-sulfate	Ethyl sulfate
Fructose 1-phosphate	11-dehydrothromboxane b2	1-palmitoyl-2-hydroxy-sn-glycero-3-phospho-(1'-rac-glycerol)
Daidzein 4'-sulfate	Taurine	(S)-2-Hydroxyglutarate
1,2-propanediol, 3-(1,3-benzodioxol-5-yl)-	Ostruthin	3-Methoxy-4-Hydroxyphenylglycol Sulfate
Ostruthin	Methylmalonic acid	3-hydroxy-3-methylglutaric acid
Propionic acid	1h-indole-3-propanoic acid	Quinate
1-palmitoyl-2-linoleoyl-sn-glycero-3-phospho-(1'-rac-glycerol)	Gly-His-Lys	D-gluconate
Ethyl sulfate	Oleanonic acid	Mesoporphyrin ix
Nocardamine	Mestranol	Benzoic acid
Mestranol	D-turanose	Hydroquinone
D-glucose 6-phosphate	Thymol-beta-d-glucoside	3-dehydroepiandrosterone sulfate
Silybin	Trans-ferulic acid	Leukotriene e4
Thymol-beta-d-glucoside	3-hydroxystanozolol glucuronide	L-gulono-1,4-lactone
Glutamic acid	Morphine n-oxide	7-hydroxyquetiapine
3-Methoxy-4-Hydroxyphenylglycol Sulfate	N-Acetyl-D-Glucosamine 6-Phosphate	3,3-dimethylglutaric acid
D-psicose	Prostaglandin f2.alpha.	Indole-3-butyric acid
N-Acetyl-D-Glucosamine 6-Phosphate	1-lignoceroyl-2-hydroxy-sn-glycero-3-phosphocholine	2-Hydroxyphenylacetic acid
Quinate	Alisol a 24-acetate
Allantoin	1h-indole-1-pentanoic acid, 3-[[[1-(aminocarbonyl)-2,2-dimethylpropyl]amino]carbonyl]-
D-gluconate	Asiatic acid
1-hexadecyl lysophosphatidic acid	Hymeglusin
.alpha.-keto-.gamma.-(methylthio)butyric acid	Methoxyfenozide
6,8-dihydroxy-2,2,4,4-tetramethyl-7-(3-methylbutanoyl)-9-(2-methylpropyl)-9h-xanthene-1,3-dione	Methyl 3,4,5-trimethoxycinnamate
Aleuritic acid	5-isoxazoleacetic acid, 4,5-dihydro-3-(4-hydroxyphenyl)-, methyl ester
5'-phosphoribosyl-5-amino-4-imidazolecarboxamide (aicar)	15(r),19(r)-hydroxyprostaglandin f1.alpha.
Citrate	6,8-dihydroxy-2,2,4,4-tetramethyl-7-(3-methylbutanoyl)-9-(2-methylpropyl)-9h-xanthene-1,3-dione
D-glucono-1,5-lactone	Oleanolic acid
Daidzin	Aleuritic acid
L-gulono-1,4-lactone	D-allose
Demethylbellidifolin	3-furancarboxylic acid, tetrahydro-4-methylene-2-octyl-5-oxo-, (2r,3s)-
D-fructose	Octadecanoic acid
D-glucarate	16-hydroxyhexadecanoic acid
3-Hydorxy-3-methylglutaric acid	Rauwolscine
2-keto-3-deoxyoctonic acid	Leukotriene e4
6,8-diprenylnaringenin	8-gingerol
D-fructose 6-phosphate	Cinchonine
	3,3-dimethylglutaric acid
	16-phenyltetranorprostaglandin f2.alpha.
	Zinniol
	Madecassic acid
	9,10-dihydroxy-12z-octadecenoic acid
	3-Hydorxy-3-methylglutaric acid
	3,4-Dihydroxyhydrocinnamic acid
	L-alaninamide, n-[2-[2-(hydroxyamino)-2-oxoethyl]-4-methyl-1-oxopentyl]-3-(2-naphthalenyl)-l-alanyl-
	2-Methylbenzoic acid
