# Supplementary material for: Psychobiotic Lactobacillus plantarum JYLP-326 relieves anxiety, depression, and insomnia symptoms in test anxious college via modulating the gut microbiota and its metabolism
Source: Front Immunol. 2023 Mar 23;14:1158137. doi: 10.3389/fimmu.2023.1158137 (PMC10077425; doi:10.3389/fimmu.2023.1158137)
Supplement: Supplementary file 3 [file DataSheet_2.zip › Raw data/Figure 5/POS_diff for Figure 5a.xls]

P_vs_HP	PB_vs_HP	PB_vs_P
Fenpropidin	Fenpropidin	Fenpropidin
Arcaine	Betonicine	Celaxanthin
2-(2-butoxyethoxy)acetic acid	Celaxanthin	3-[(cholamidopropyl)dimethylammonio]-1-propanesulfonate
1,5-naphthyridine, 2-[3-(6-methyl-2-pyridinyl)-1h-pyrazol-4-yl]-	NG,NG-dimethyl-L-arginine(ADMA)	Trigonelline
2-dimethylamino-6-hydroxypurine	1,5-naphthyridine, 2-[3-(6-methyl-2-pyridinyl)-1h-pyrazol-4-yl]-	L-Tyrosine
Mifepristone	2-(2-butoxyethoxy)acetic acid	Pyridoxine
Octaethylene glycol	Veratramine	[6]-shogaol
Trigonelline	Octaethylene glycol	N-methyltryptamine
Isobutyric acid	3-methylbenzyl alcohol	Urobilin
Linoleoyl ethanolamide	Isobutyric acid	Trp-Arg-Arg
2-aminobenzamide	Rotenone	Cycloate
Lappaconitine	Myriocin	Cyclohexylamine
2-mohma [dmed-fahfa]	.alpha.-ionone	1-Aminocyclopropanecarboxylic acid
1,2-dipentadecanoyl-sn-glycero-3-phosphoethanolamine	Beta-octylglucoside	Ht-2 toxin
Hc toxin	Sumaresinolic acid	alpha-Linolenic acid
7,8-didehydroastaxanthin	Glufosinate	7,3',4'-trihydroxyisoflavone
Cyclohexylamine	Avocadyne acetate	N-palmitoyl-d-sphingosine
Methyl (1-(cyclohexylmethyl)-1h-indole-3-carbonyl)-l-valinate	Methyl (1-(cyclohexylmethyl)-1h-indole-3-carbonyl)-l-valinate	1-oleoyl-sn-glycero-3-phosphoethanolamine
Guaiacol methyl ether	Guaiacol methyl ether	.alpha.-methyltryptamine
Hypoxanthine	Hypoxanthine	G-guanidinobutyrate
Myristoyl-l-carnitine	Myristoyl-l-carnitine	DL-Glutamic acid
4-cholestenone	Lavandulol	Betaine
2,3-dinor-8-isoprostaglandin-f2.alpha.	Cyclopamine	Naringin dihydrochalcone
Phenylacetyl-l-glutamine	Isocaproic acid	1,3-bis(tris(hydroxymethyl)methylamino)propane
.alpha.-linolenoyl ethanolamide	alpha-Linolenic acid	Palmitoyl 3-carbacyclic phosphatidic acid
N-(1-amino-3,3-dimethyl-1-oxobutan-2-yl)-1-pentyl-1h-indole-3-carboxamide	1alpa,3beta-diacetoxy-22-hopanol	Caldine
17-trifluoromethylphenyltrinorprostaglandin f2.alpha. methyl ester	Biliverdin	(-)-riboflavin
N-acetylsphingosine	N-palmitoyl-d-sphingosine	Pyroglu-Gly-Arg
Tetraethylene glycol	N-(1-amino-3,3-dimethyl-1-oxobutan-2-yl)-1-pentyl-1h-indole-3-carboxamide	Arginine
Carbofuran phenol-3-ketone	17-trifluoromethylphenyltrinorprostaglandin f2.alpha. methyl ester	N-acetylcadaverine
Nicotinate	1-oleoyl-sn-glycero-3-phosphoethanolamine
Clorgyline	N-Stearoylsphingosine (Ceramide C18)
C17-sphinganine	25-hydroxyvitamin D3
Tributyrin	Proscillaridin a
Glycerophosphocholine	5z,8z,14z-eicosatrienoic acid
4.alpha.-hydroxystanozolol	Clorgyline
Betaine	C17-sphinganine
1-stearoyl-2-hydroxy-sn-glycero-3-phosphocholine	4-nitrosodiphenylamine
Palmitoyl 3-carbacyclic phosphatidic acid	Zerumbone
Cys-Trp-Arg	Valine betaine
17-trifluoromethylphenyltrinorprostaglandin f2.alpha. isopropyl ester	4-aminovaleric acid betaine
Dibucaine	Sphinganine
Ethyl 3-hydroxybutyrate	Trans-trans-10,11-epoxyfarnesenic acid methyl ester
Benzamide	Dimethyl azelate
2-[[7-hydroxy-1-(4-hydroxy-3,5-dimethoxyphenyl)-3-(hydroxymethyl)-6,8-dimethoxy-1,2,3,4-tetrahydronaphthalen-2-yl]methoxy]-6-(hydroxymethyl)oxane-3,4,5-triol	Dibucaine
2-piperidinecarboxylic acid, 1-(3,3-dimethyl-1,2-dioxopentyl)-, (1r)-1-(3-aminophenyl)-3-(3,4-dimethoxyphenyl)propyl ester, (2s)-	Creatinine
	Lauroyl-l-carnitine
	L-palmitoylcarnitine
	(-)-riboflavin
	4-(methylamino)-4-(3-pyridyl)butyric acid
	4-hydroxy-1-(2-hydroxyethyl)-2,2,6,6-tetramethylpiperidine
	Ethyl 3-hydroxybutyrate
	Oleamide
	3-methylhistamine
