# Supplementary material for: Psychobiotic Lactobacillus plantarum JYLP-326 relieves anxiety, depression, and insomnia symptoms in test anxious college via modulating the gut microbiota and its metabolism
Source: Front Immunol. 2023 Mar 23;14:1158137. doi: 10.3389/fimmu.2023.1158137 (PMC10077425; doi:10.3389/fimmu.2023.1158137)
Supplement: Supplementary file 3 [file DataSheet_2.zip › Raw data/Figure 6/Raw data for Spearman correlation analysis.csv]

sampleID	group	phenotype	L-gulono-1,4-lactone	Ethyl sulfate	Quinate	D-glucarate	1,2-propanediol, 3-(1,3-benzodioxol-5-yl)-	3-Methoxy-4-Hydroxyphenylglycol Sulfate	Betaine	Trigonelline	Fenpropidin	Palmitoyl 3-carbacyclic phosphatidic acid	5.beta.-androstan-3.alpha.-ol-17-one sulfate	Biocytin	Cyclohexylamine	Bacteroides	Prevotella	Bifidobacterium	Faecalibacterium	Roseburia	Blautia
HP1	HP	7	79747.43096	28110.17019	16638.79447	33862.12398	105568.7782	52051.99248	4112263.761	205358.1341	2810195.266	801833.732	314740.7543	133615.1234	16296073.59	0.02237535	0.76416717	0.00037636	0.04968816	0.02727696	0.0104036
HP2	HP	9	24759.74699	1228.959463	16962.48518	3625.781464	20887.74567	26707.7171	2893881.085	16897.77977	2664232.312	393846.2996	246645.9985	77594.78179	70778.84106	0.14361789	0.34902049	0.00984605	0.07843237	0.0329084	0.01744186
HP3	HP	6	2375175.116	143491.9642	539067.2908	326767.0725	842617.1014	118163.3185	70290377.24	1473622.934	4687702.559	7786136.836	1626797.075	2654118.739	1006356.671	0.01672351	0.66751192	0.00057144	0.10996625	0.00416079	0.00545545
HP4	HP	8	50633.76563	6679.568984	14016.26206	3957.620965	66798.59479	79296.29087	29622.10097	178438.2453	1872650.18	1673099.123	459211.0984	514897.3448	340551.957	0.11804996	0.00181822	0.38058638	0.05749086	0.00203517	0.04846175
HP5	HP	10	262897.4893	6701.371057	17709.04449	370105.0955	71680.27065	33232.22847	1162730.222	64811.45503	4251730.691	4056378.956	1068119.782	472995.5896	3118314.813	0.05828682	0.01567986	0.15086426	0.15477904	0.00499187	0.05023975
HP6	HP	7	34290.77533	1560.568431	119731.166	9523.572331	36164.68514	113041.524	227873.2785	75442.35089	4785123.218	1487941.326	4234234.516	727357.674	2518010.734	0.33804153	3.20E-05	0.19232901	0.18193544	0.04355705	0.0124403
HP7	HP	3	46483.9869	2167.144711	18397.83955	5708.825539	52182.10724	156209.1663	237254.6639	204107.8113	3697931.33	528696.2285	1970903.116	389667.116	2928805.769	0.52208707	8.51E-05	0.0442912	0.0628718	0.02223074	0.02478477
HP8	HP	11	53042.77418	74720.29602	249916.8629	180137.4781	26321.43517	115113.8088	55320589.99	3689155.909	2744415.938	5158532.5	1624114.389	155909.2354	76907.73571	0.62404392	0.00080677	0.0344712	0.08363194	0.04660422	0.02038935
HP9	HP	7	35407.02525	56138.4823	128947.9197	149610.3307	16754.92463	121098.3516	46144422.33	1030687.011	3887241.406	1741979.916	3242837.462	997974.453	33381.93144	0.64172607	0.00489497	0.07424199	0.05836898	0.0156354	0.0093147
HP10	HP	10	232874.1215	33694.70458	306419.583	456096.3024	58137.32032	236100.1788	7883374.707	216016.6989	3259054.143	973215.3171	805226.7764	366381.5639	32499.08141	0.29267644	0	0.06813214	0.17438368	0.06665906	0.02286594
HP11	HP	6	156457.7947	49192.40163	420652.1562	488732.6648	39748.20806	161745.2067	59507419.52	1145282.194	5111937.813	4126112.953	741457.9417	421997.029	416748.0363	0.02896904	0	0.83584837	0.04677303	0.00039439	0.00458246
HP12	HP	5	42983.12998	64994.97262	66750.71493	164603.5545	27842.74518	197993.1104	31108711.85	1685645.708	5494385.987	1083705.336	626810.2387	167632.1928	61069.56433	0.03448736	0.00031126	0.74577356	0.06651133	0.00018675	0.00797709
HP13	HP	8	96982.59211	22009.05024	95228.05629	89031.9185	35628.12189	425633.8265	37476275.3	487639.4022	1732024.582	267169.8636	4330764.492	1751476.011	5480345.665	0.02753771	0.00040512	0.59946192	0.12514023	0.00012465	0.0566855
HP14	HP	7	47900.23998	2773.667829	272954.8541	13326.49524	23539.93085	27924.96852	4789824.223	98111.83496	3052745.663	264400.1496	20602619.68	2541951.42	8731203.824	0.09187988	0.01259331	0.0006724	0.06983874	0.00345319	0.19637586
HP15	HP	8	62155.56094	8777.262217	91123.4732	10541.62843	24804.52057	185126.4442	1862239.68	79297.28851	3473208.575	843846.9243	8831758.609	2228023.676	9140274.278	0.00199072	0.00012032	0.19549571	0.06022489	0.00133444	0.01460229
HP16	HP	8	153705.6532	15153.00242	151440.595	10691.66297	63545.30808	137197.9012	5279873.848	137833.6774	3112867.474	2035743.394	7062027.845	1941300.551	25240.7024	0.00075138	0.00044129	0.00137156	0.00051284	0.00133578	0.003089
HP17	HP	9	754029.4544	279735.4614	98707.67967	5900.348504	186626.343	135508.2924	31917985.09	1163266	1289954.726	978119.7252	11671850.78	2743540.902	136563.4663	0.0623013	0.00054583	0.0311698	0.02018616	0.02505075	0.02874708
HP18	HP	10	21280.65854	26322.332	46430.49179	18718.38952	17831.14699	109097.7922	8990518.833	157372.0035	2287085.699	954960.3267	12272637.41	1488679.636	2799164.58	0.00769631	0.54898508	3.32E-05	0.05322082	0.03783927	0.03160471
HP19	HP	8	57348.84143	59429.19507	72792.45528	116251.5497	30456.1732	42323.05864	14666516.53	258082.4196	1447318.223	137658.2964	21067798.38	7467720.79	2244467.709	0.16157609	0.52375255	0.0029074	0.08757898	0.0297143	0.00784054
HP20	HP	10	26396.85555	2285.27371	30595.54782	3297.978473	30142.89056	81718.26174	2268260.932	418663.2569	2330876.276	3052237.18	577838.8273	251644.1217	167261.3119	0.18589989	0.00372737	0.08263046	0.13555911	0.16771033	0.0613525
HP21	HP	4	21887.71784	2663.035549	26289.81978	13197.47891	17661.18674	120390.9575	92788.07263	85317.66187	5889910.085	3694075.483	2892468.362	620708.8646	700689.9371	0.06273629	0.78799283	0.00013717	0.03033083	9.43E-05	0.01064751
HP22	HP	8	3957.817655	4410.087133	4377.01135	3012.048814	4969.497896	71352.51006	60155.06394	39653.15201	5779437.365	860019.0586	1333815.65	395149.813	1263626.241	0.00983316	0.53767591	0	0.06457334	0.0249386	0.03112696
HP23	HP	9	18247.29174	1316.489731	109718.3676	3432.748228	15624.33906	28683.92988	42415.40084	85241.06028	3974905.085	5898083.261	8675798.588	1169265.784	4400407.156	0.30947386	0.00107526	0.00711567	0.09242998	0.08517726	0.0388674
HP24	HP	13	7629.373475	34655.9778	31490.67193	13179.34754	48890.12497	29501.02191	1402918.252	54923.09267	6618246.343	2506981.613	10186849.98	1057088.468	443885.7485	0.37184003	6.46E-05	0.0109973	0.26614319	0.02618455	0.01614588
HP25	HP	5	620704.1677	6768.127368	216206.0372	123257.4498	437766.2782	1232831.938	20070945.31	712724.01	2387574.741	129047.6122	435889.1697	108970.622	5186540.506	0.01788909	0.00057767	0.04296176	0.00244112	0.01354726	0.00923338
P1	P	13	336781.1712	343881.8623	2431643.296	1443629.708	81381.43816	128329.2784	46659021.83	1543683.777	2466811.802	1841399.21	919362.2265	610021.805	1071585.123	0.07138687	0.47127966	0.03088836	0.2165057	0.04015392	0.00792549
P2	P	18	50764.83326	73537.80237	194544.9857	207359.5504	31125.83979	194045.5403	80141079.58	1462183.896	2616556.045	1845643.38	499023.6037	196061.4891	34611.28404	0.00552126	0.00330675	0.33736823	0.10957353	0.00405828	0.11058559
P3	P	20	109109.707	114020.8496	204519.8397	5513.590202	68371.96485	167046.2486	101842605.2	2326958.679	2477819.601	1005563.238	4355540.675	535887.6608	400194.9818	0.16304828	0.0001691	0.52270144	0.06270726	0.0001691	0.00431201
P4	P	19	72638.74198	18391.91822	75089.04988	117174.6288	22307.00811	49484.29189	61458484.24	1200265.674	1301974.713	1372683.057	9233256.478	721231.8864	40091.04755	0.09519226	0.45828594	0.04573429	0.14218074	0.04623013	0.01165719
P5	P	18	7371755.675	37960.17143	569337.3936	1254843.668	1169752.611	1398853.655	15184344.84	190713.4752	2250039.4	330353.5801	258943.4909	61612.71313	2028518.777	0.33113686	0.00068166	0.10532238	0.13649495	0.14471819	0.0295712
P6	P	11	3541756.194	1592244.419	878145.5052	197111.0728	663702.9523	1601011.774	55048309.93	1686467.945	4779215.14	973757.3878	3421362.138	897678.7395	703849.9628	0.37936529	0	0.02797468	0.23915588	0.01398192	0.02269623
P7	P	12	114150.06	679205.3879	2941093.227	490197.6592	46664.38908	167796.0557	75905986.23	1016809.372	1578872.902	468546.5753	394722.2455	79629.72005	43907.36652	0.25703087	0.00201305	0.03152198	0.20463238	0.09499224	0.01030208
P8	P	11	61602.4109	14612.90562	56566.30906	24352.65664	54052.02914	85521.74302	7451072.304	227903.1983	2232685.04	59396.81451	2447714.396	434562.6221	2305884.016	0.27423779	0.03557337	0.03411752	0.04096424	0.04134402	0.02598375
P9	P	18	205317.1122	99647.78081	16425.2609	3665.810259	112828.0183	56331.96684	52145567.44	2322199.943	2337384.906	264809.0444	415052.6427	294367.1888	59388.85807	0.29902007	0.00021915	0.01253353	0.22301535	0.23609154	0.02010999
P10	P	14	202366.0034	53535.65421	242426.2363	184974.1979	76354.0616	1329177.445	11534320.33	289213.4885	1887181.747	34458.89995	795500.8221	62985.20984	363309.5372	0.02134192	0.56361476	0.01778658	0.03546422	0.01932161	0.01400347
P11	P	16	248055.0038	45769.3879	161095.1388	51978.60271	100308.5417	212252.303	9397334.413	374471.5658	2898154.249	3086785.806	3385433.87	412391.8707	63367.96197	0.33226837	0.00123841	0.15925529	0.15041991	0.09945781	0.01530841
P12	P	12	130633.912	35546.88777	1619292.266	802155.759	36470.32937	919453.0774	87177990.26	3201760.942	4066055.744	918425.4665	1170525.722	441090.6707	171227.0542	0.24595826	0.03313713	0.04939589	0.04170826	0.05599348	0.05922917
P13	P	22	7781240.893	119526.1338	635206.0827	257129.4486	1256677.071	981652.3278	23522645.43	427406.0791	4240540.937	154223.9514	298522.0785	97030.43949	578959.0199	0.03259519	0.51367679	0.01518443	0.03601033	0.02229571	0.01610306
P14	P	11	174825.0335	59123.78952	26098.04759	3523.416213	169902.0147	349119.7287	60449737.7	1789266.683	2277886.516	38667.30705	886215.8573	266202.6013	133435.2842	0.08907265	0.00367907	0.00133707	0.0009368	0.00064724	0.04046125
P15	P	11	4251184.511	1153686.342	1159192.775	1154934.762	1136524.281	1282729.517	78831696.87	3340704.991	1891676.938	1280690.985	2927977.362	707760.7319	637788.2879	0.346483	0.00032294	7.06E-05	0.19252195	0.03477647	0.01797356
P16	P	12	37829.09057	6605.288872	459802.2435	16179.45092	22110.03445	76917.29908	3446771.729	523070.9298	2355244.366	2433931.892	3521158.037	519193.8456	421298.3886	0.34269263	2.06E-05	0.01849157	0.0991652	0.23492142	0.03492968
P17	P	14	28691.14164	72100.33601	19124.20454	3142.834732	22501.91568	144452.7212	6907267.895	238669.688	1749954.637	819955.2315	220740.9083	123888.5776	220515.5202	0.21633102	0.00645685	0.07748215	0.08696998	0.05304219	0.06678833
P18	P	15	39118.12046	13970.01729	91609.22116	2254.993265	44907.88903	339783.6039	1087365.171	64420.95757	3288653.2	23444.73268	3132676.123	544730.3522	5955173.64	0.07966388	0.03107306	0.30857404	0.03610848	0.02288252	0.10659386
PB1	PB	9	198363.4876	15040.55163	87334.53857	55585.45867	169919.8709	135661.3436	1962298.217	83702.9143	3001439.239	406158.0319	6407660.148	1078464.097	13776865.58	0.08237297	0.51589887	0.00075779	0.07855449	0.05160859	0.02419029
PB2	PB	7	185376.4032	25852.28749	1464039.388	952421.4526	37602.83888	130919.4424	64311714.97	801061.6321	2015030.703	2780242.079	2113975.87	815017.0451	1554487.112	0.05358367	8.19E-05	0.00351972	0.00370389	0.00408247	0.0062209
PB3	PB	9	32821.86953	12478.67766	51610.62727	59715.7946	25837.9825	115347.8477	3248315.611	135420.175	2998079.529	2525027.983	2254056.676	958750.1793	22303.51831	0.29400996	0	0.19376389	0.0978686	0.09159207	0.03857447
PB4	PB	8	62624.72403	24733.61727	79974.31271	78147.90095	29513.94846	47512.92494	14196892.62	219915.8506	634320.549	1176311.358	3646478.366	363449.2676	3334462.431	0.35821432	0.04601984	0.20625659	0.02054778	0.05278923	0.00933337
PB5	PB	7	207430.9064	80818.96855	131255.1387	195642.9384	84870.71216	506395.5517	22310493.57	433152.9177	649535.5919	989102.8842	13166485.38	2943916.804	11155620.59	0.01312183	0.01399979	0.0389028	0.00351181	0.00233725	0.02779788
PB6	PB	6	175826.0512	5061.54844	45112.49907	20981.97442	37638.28015	459560.1495	611529.1572	35579.90486	2319642.773	123071.2324	5432178.632	1573796.283	3889370.598	0.09480441	0.03555039	0.46761346	0.25211766	0.0094208	0.01799252
PB7	PB	12	723979.1482	4696.575359	393516.067	130327.4681	124156.6424	52345.82205	23683699.81	154199.5128	363503.6441	367707.7494	7072972.372	2130914.164	10411.76408	0.01835542	5.79E-05	0.07803947	0.16165731	0.00570569	0.07516926
PB8	PB	11	11002.50137	141809.365	135401.4311	208907.5034	9096.781272	71485.91891	56716100.79	805523.8005	1729727.769	1267439.948	1262885.861	334706.578	157116.434	0.22846645	0.00049963	0.138814	0.17501639	0.05067086	0.04444629
PB9	PB	8	72996.33294	58590.73309	543488.2616	290619.5047	55521.33954	45773.99434	47092445.4	1969397.894	1394303.607	919856.7435	183172.6224	138476.547	361288.4749	0.08772035	0.00072619	0.08846644	0.21655525	0.01454379	0.03842863
PB10	PB	12	980998.8528	69679.61983	559834.2334	368271.9027	273642.6124	521485.0591	25578631.78	690720.2998	2229521.206	1251952.341	2104754.073	251359.6231	1506236.316	0.13476514	0.58300146	0.00145788	0.07253849	0.03522917	0.01791238
PB11	PB	11	37814.87643	11700.24857	207868.8061	521103.4382	24074.73108	69811.80718	28926916.82	392816.2925	1802935.447	794659.8215	868414.8641	518413.9273	75576.65292	0.03834191	0.1221804	0.08431484	0.05838618	0.01614937	0.05297815
PB12	PB	18	33188.02401	6740.535749	107567.2628	3489.871155	24770.16935	35372.93053	572078.2127	87178.0064	163128.1001	380173.0798	17599464.86	5221250.475	178917.6494	0.18933342	0.00011188	0.01877335	0.41490457	0.05431742	0.01508134
PB13	PB	9	22941.80132	1258.502997	22131.8188	8889.855671	21408.70273	137144.3572	94820.03596	31881.89509	2218825.614	3232128.593	9356280.179	1422921.312	159823.1383	0.10198905	0.0003065	0.34940498	0.09166332	0.11100425	0.0416834
PB14	PB	14	49707.96525	4156.267913	71168.21644	16598.11334	17186.94537	14228.42876	656877.2413	117406.1504	1126313.273	340763.9083	5531829.241	927950.3005	1711960.682	0.0602047	0.35625337	0.0781288	0.05242033	0.0218955	0.03612282
PB15	PB	13	19802.67332	10154.17306	131644.9316	39291.75987	24478.42613	60893.54587	4469848.856	148230.8129	1426626.028	2189635.881	3156879.446	2039216.785	254874.8485	0.2174408	0.31503471	0.04067808	0.11405486	0.02825704	0.06030846
PB16	PB	7	559504.2138	9569.130037	130796.053	147447.7342	156282.2789	104038.1777	28359515.31	606601.4791	3310741.381	4763560.755	2725537.869	757561.8582	3470887.774	0.04631735	0.00508909	0.11255486	0.17864696	0.0272696	0.09379792
PB17	PB	8	212854.0086	100596.0647	277473.7904	182289.5399	70816.49504	53464.39141	36668053.81	716518.9877	1912592.85	2638760.754	2165154.451	801463.5189	7024040.95	0.03622539	4.32E-05	0.17244322	0.00476309	0.00211693	0.11282361
PB18	PB	8	140815.318	118656.922	183352.6572	275436.256	56567.24271	210686.8624	50326507.69	1080717.992	1565422.13	4654606.792	3322217.97	651611.1948	9338443.963	0.0533476	0.30821359	0.04162845	0.04011006	0.0207378	0.02761643
PB19	PB	8	51479.7262	11096.51892	176803.3484	43894.23056	46085.79646	48756.50693	11866392.85	228454.4687	1636535.831	2435351.484	15033074.06	2242729.605	1220850.051	0.11941889	9.96E-05	0.10633489	0.15226829	0.01786354	0.04591349
