# Supplementary material for: Psychobiotic Lactobacillus plantarum JYLP-326 relieves anxiety, depression, and insomnia symptoms in test anxious college via modulating the gut microbiota and its metabolism
Source: Front Immunol. 2023 Mar 23;14:1158137. doi: 10.3389/fimmu.2023.1158137 (PMC10077425; doi:10.3389/fimmu.2023.1158137)
Supplement: Supplementary file 3 [file DataSheet_2.zip › Raw data/Table 1/Raw data for table 1.xlsx]

## Sheet: Raw data for Table 1
Subjects	HAMA-14						HAMD-17						AIS-8
	Week 0			Week 3			Week 0			Week 3			Week 0			Week 14
	HP	P	PB	HP	P	PB	HP	P	PB	HP	P	PB	HP	P	PB	HP	P	PB
1	3	11	12	7	13	9	6	12	13	12	12	8	2	9	12	5	10	6
2	6	9	8	9	18	7	3	10	10	7	16	7	3	7	9	7	9	6
3	3	8	13	6	20	9	2	8	12	5	10	11	1	12	7	2	13	5
4	4	10	19	8	19	8	3	23	9	8	9	5	3	5	7	5	7	7
5	7	10	8	10	18	7	4	16	9	9	16	9	2	9	8	6	15	6
6	3	11	11	7	11	6	2	8	9	6	14	4	3	7	7	3	6	5
7	2	10	14	3	16	12	4	12	8	10	11	9	2	9	11	5	10	10
8	6	15	12	11	12	10	2	10	13	9	12	9	2	7	4	3	6	5
9	2	16	11	7	11	11	3	8	27	5	26	15	2	5	13	7	10	7
10	5	8	15	10	18	8	1	11	8	4	14	6	2	9	7	5	12	7
11	3	15	14	6	14	12	4	8	9	7	14	5	3	5	6	9	8	6
12	2	11	20	5	16	11	1	13	10	3	12	7	4	7	6	4	7	7
13	4	18	12	8	12	18	3	13	9	10	12	7	2	11	8	2	17	3
14	6	13	20	7	22	9	3	23	8	13	10	8	3	13	5	7	15	4
15	4	12	8	8	11	14	3	22	8	7	14	6	2	6	14	3	10	11
16	3	13	11	8	11	13	1	10	11	5	8	11	2	11	5	6	9	6
17	4	10	12	9	12	7	5	15	12	10	13	9	5	12	5	3	16	4
18	4	14	16	10	16	8	1	12	9	2	12	7	3	5	8	8	9	7
19	4	10	8	8	14	8	3	11	13	6	14	9	1	17	7	5	14	5
20	5	12	15	10	15	8	4	8	10	9	12	5	2	5	6	6	4	4
21	3	13	21	4	21	11	2	9	10	4	24	9	3	9	8	8	11	4
22	4	14	8	8	9	10	6	12	15	10	17	8	1	5	12	2	7	9
23	7	22	13	9	13	17	3	8	10	7	9	7	1	6	9	3	5	8
24	7	13	16	13	16	13	1	9	10	3	14	6	2	6	7	5	8	6
25	3	16	18	5	18	8	2	8	24	3	18	10	1	10	6	4	11	7
26	2	19	22	3	22	11	3	9	13	7	14	7	2	5	7	6	6	6
27	3	22	29	4	21	19	1	20	26	3	15	14	1	7	8	5	5	7
28	5	13	9	9	12	13	4	10	8	8	14	8	2	8	7	4	8	6
29	4	16	13	10	13	6	3	13	22	10	22	11	5	6	16	7	7	13
30	4	14	10	7	15	14	2	16	16	3	14	8	3	15	7	7	11	7
	4.06667	13.2667	13.9333	7.63333	15.3	10.5667	2.83333	12.2333	12.3667	6.83333	14.0667	8.16667	2.33333	8.26667	8.06667	5.06667	9.53333	6.46667	Mean
	1.50707	3.63824	5.00988	2.39947	3.70601	3.43093	1.39168	4.56889	5.41061	2.97209	2.50631	4.12673	1.06134	3.1941	2.8519	1.92861	3.45147	2.1453	SD
